# Supplementary material for: Comparative Physiological and Gene Expression Analyses Reveal Mechanisms Involved in Maintaining Photosynthesis Capacity, Alleviating Ion Toxicity and Oxidative Stress of Kentucky Bluegrass under NaCl Treatment
Source: Plants (Basel). 2024 Jul 30;13(15):2107. doi: 10.3390/plants13152107 (PMC11313982; doi:10.3390/plants13152107)
Supplement: Supplementary file 1 [file plants-13-02107-s001.zip]

Archive with 1 entries (1 files):
- plants-3117955-supplementary.pdf
